# Supplementary material for: Genome Size Diversity in Lilium (Liliaceae) Is Correlated with Karyotype and Environmental Traits
Source: Front Plant Sci. 2017 Jul 26;8:1303. doi: 10.3389/fpls.2017.01303 (PMC5526928; doi:10.3389/fpls.2017.01303)
Supplement: Supplementary file 1 [file Table1.XLS]

## Sheet: Sheet1
Table S1. Genome size and karyotype features in the studied literature accessions of Lilium.
No.	Taxa	CVCI	CVCL	AsK%	HCL	2C	1Cx	2n	Ploidy level	Reference
1	L. amabile Palib.	76.74	21.52	80.7243	233.24	152.74	76.3704	24	2	Stewart, 1947
		83.31	24.5	80.6067	169.28	99.6	49.8007	24	2	Smyth et al., 1989
				82.41		90.46	45.23	24	2	This research
						80.6	40.3	24	2	Van Tuyl, 1997
2	L. amoenum Wilson ex Sealy*							24	2	This research
3	L. auratum Lindl.	86.67	26.68	81.7296	205.9	129.34	64.6686	24	2	Stewart, 1947
		84.79	24.8	82.4152	205.23	128.78	64.388	24	2	Stewart, 1947
		85.25	26.67	82.6411	195.31	120.54	60.2702	24	2	Stewart, 1947
		85.78	24.3	81.4222	168.79	99.22	49.6085	24	2	Smyth et al., 1989
						76.5	38.25	24	2	Van Tuyl, 1997
4	L. bakerianum Collett & Hemsl.	49.17	22.34	76.4228	123	65.04	32.5244	24	2	Wang et al., 1993
5	L. bakerianum Coll et Hemsl var rubrum Stearn					63.0116	31.5058	24	2	This research
						67.972	33.986	24	2	This research
						57.6028	28.8014	24	2	This research
						54.5302	27.2651	24	2	This research
						55.126	27.563	24	2	This research
						56.7794	28.3897	24	2	This research
6	L. bakerianum Coll. et Hemsl. var. delavayi (Franch.) Wilson							24	2	This research
7	L. bosniacum (Beck) Fritsch	80.84	23.36	82.1576	174.08	67.83	33.92	24	2	Muratović et al., 2005
						68.06	34.03	24	2	Muratović et al., 2010
						67.77	33.89	24	2	Muratović et al., 2010
						67.71	33.86	24	2	Muratović et al., 2005
8	L. brownii F. E. Br.	87.65	27.66	82.1645	92.4	44.42	22.2066	24	2	Xie et al., 1992
				79.63		80.55	40.28	24	2	This research
9	L. bulbiferum L.					82	41	24	2	Van Tuyl, 1997
10	L. callosum Siebold & Zucc.	83.15	21.86	82.1182	207.97	131.08	65.5373	24	2	Stewart, 1947
11	L. canadense L.	100	22.03	83.0978	215.39	137.36	68.675	24	2	Stewart, 1947
		67.92	22.63	80.0192	194.87	120.18	60.0891	24	2	Smyth et al., 1989
						95.8	47.9	24	2	Zonneveld et al., 2005
						93.2	46.6	24	2	Van Tuyl, 1997
12	L. candidum L.	82.54	17.88	84.7828	151.49	85.88	42.9446	24	2	Marasek and Orlikowska, 2003
		81.47	18.88	83.6189	140.78	77.88	38.943	24	2	Marasek and Orlikowska, 2003
		81.45	19.02	82.3426	130.59	70.46	35.229	24	2	Marasek and Orlikowska, 2003
		81.53	17.76	81.8462	234.72	154.04	77.0175	24	2	Stewart, 1947
		69.59	18.55	82.0297	166.2	97.2	48.5957	24	2	Smyth et al., 1989
						79	39.5	24	2	Van Tuyl, 1997
						88.2	44.1	24	2	Zonneveld et al., 2005
						74.12	37.06	24	2	Muratović et al., 2010
						75.96	38.98	24	2	Muratović et al., 2010
13	L. carniolicum Bernh.	64.03	28.92	78.9742	154.12	67.37	33.69	24	2	Siljak-Yakovev et al., 2003
		91.57	21.56	84.1642	120.36	63.2	31.5965	24	2	Zucconi, 1956
						67	33.5	24	2	Bennett et al., 1976
						68.74	34.37	24	2	Muratović et al., 2010
14	L. catesbaei Walter	79.7	19.1	81.5945	217.97	139.54	69.7746	24	2	Stewart, 1947
15	L. cattaniae Visiani					84.94	42.47	24	2	Muratović et al., 2010
						87.96	43.98	24	2	Muratović et al., 2010
16	L. cernuum Komar.			81.87		76.14	38.07	24	2	This research
						83.5	41.75	24	2	Van Tuyl, 1997
17	L. chalcedonicum L.					77.9	38.95	24	2	Van Tuyl, 1997
18	L. columbianum Leichtlin	97.44	19.91	84.9402	250.36	167.88	83.9386	24	2	Stewart, 1947
19	L. concolor Salisb.	79.09	21.67	80.6169	221.66	142.7	71.3547	24	2	Stewart, 1947
		78.74	20.46	78.9674	226.29	146.7	73.3499	24	2	Stewart, 1947
		78.24	20.46	80.5452	226.29	146.7	73.3499	24	2	Stewart, 1947
		83.3	23.98	80.956	180.04	108.14	54.0677	24	2	Smyth et al., 1989
						87.2	43.6	24	2	Van Tuyl, 1997
20	L. concolor Salisb. var. pulchellum (Fisch.) Regel			80.63		65.0422	32.5211	24	2	This research
						66.8711	33.4356	24	2	This research
						65.4515	32.7257	24	2	This research
						63.1046	31.5523	24	2	This research
						62.7784	31.3892	24	2	This research
						64.8823	32.4412	24	2	This research
						60.4635	30.2317	24	2	This research
						66.059	33.0295	24	2	This research
						62.8104	31.4052	24	2	This research
						67.6513	33.8257	24	2	This research
21	L. davidii Duch.	75.38	21.34	80.8856	234.61	153.94	76.9694	24	2	Stewart, 1947
				81.7		81.83	40.92	24	2	This research
						86.4	43.2	24	2	Bennett et al., 1976
22	L. davidii var. willmottiae (E. H. Wilson) Raffill			79.89		77.5032	38.7516	24	2	This research
						78.5287	39.2643	24	2	This research
						79.8619	39.9309	24	2	This research
						77.5032	38.7516	24	2	This research
						81.0989	40.5494	24	2	This research
						82.1757	41.0878	24	2	This research
						77.2404	38.6202	24	2	This research
						79.4324	39.7162	24	2	This research
						80.6887	40.3443	24	2	This research
						77.7852	38.8926	24	2	This research
23	L.dauricum Ker Gawler			80.71		94.04	47.02	24	2	This research
						76.8	38.4	24	2	Van Tuyl, 1997
24	L. distichum Nakai et Kamibayashi			78.49		82.7205	41.3602	24	2	This research
						83.3614	41.6807	24	2	This research
						79.2722	39.6361	24	2	This research
						77.3429	38.6715	24	2	This research
						87.0084	43.5042	24	2	This research
						102.968	51.484	24	2	This research
						100.878	50.4392	24	2	This research
						107.987	53.9933	24	2	This research
						114.755	57.3775	24	2	This research
25	L. duchartrei Franch	80.62	28.49	81.0434	216.03	137.9	68.9474	24	2	Stewart, 1947
				82.88		61.94	30.97	24	2	This research
26	L. fargesii Franch.					71.7248	35.8624	24	2	This research
						81.4514	40.7257	24	2	This research
						74.2188	37.1094	24	2	This research
						77.1285	38.5642	24	2	This research
						71.8911	35.9456	24	2	This research
						69.1093	34.5547	24	2	This research
						76.0797	38.0399	24	2	This research
						79.5649	39.7825	24	2	This research
						68.2524	34.1262	24	2	This research
						64.5114	32.2557	24	2	This research
27	L. formosanum Wallace	77.04	23.73	82.0398	237.88	156.8	78.4038	24	2	Stewart, 1947
		64.37	23.54	81.0389	169.1	99.46	49.7301	24	2	Smyth et al., 1989
		49.09	35.87	78.6301	108.26	54.86	27.4319	24	2	Sato, 1943
						84.6	42.3	24	2	Zonneveld et al., 2005
						73.2	36.6	24	2	Bennett et al., 1976
						76	38	24	2	Van Tuyl, 1997
28	L. grayi S. Watson	79	18.7	82.365	251.14	168.58	84.2876	24	2	Stewart, 1947
29	L. hansonii Leichtlin	70.39	22.62	79.5543	192.5	118.24	59.1162	24	2	Smyth et al., 1989
						83.8	41.9	24	2	Van Tuyl, 1997
30	L. henrici Franch.	48.52	15.05	77.673	127.2	68.2	34.0143	24	2	Wang et al., 1993
31	L. henryi Baker	87.8	23.54	84.3572	158.61	91.32	45.658	24	2	Marasek and Orlikowska, 2003
		85.73	25.21	83.0401	146.28	81.98	40.9857	24	2	Marasek and Orlikowska, 2003
		83.62	27.43	81.2206	132.11	71.56	35.777	24	2	Marasek and Orlikowska, 2003
		93.19	26.25	82.183	206.38	129.74	64.8698	24	2	Stewart, 1947
		91.11	24.3	82.4149	210.16	132.92	66.4596	24	2	Stewart, 1947
		57.8594	19.7077	81.4965	118.897	62.18	31.0851	24	2	Mehra and Kachroo, 1951
		79.53	27.44	79.8122	191.7	117.58	58.7887	24	2	Smyth et al., 1989
				84.3		53.21	26.61	24	2	This research
						69.6	34.8	24	2	Van Tuyl, 1997
32	L. jankae A. Kerner					69.07	34.54	24	2	Van Tuyl, 1997
33	L. japonicum Thunb.	86.26	22	81.8588	219.7	141.02	70.5143	24	2	Stewart, 1947
34	L. lancifolium Thunb.	80.6844	22.4748	82.6628	169.013	149.1	49.6961	36	3	Noda, 1955
				82.96		112.44	37.48	36	3	This research
						117.84	39.28	36	3	This research
35	L. lankongense Franch.	64.33	23.33	81.2836	169.53	99.8	49.8989	24	2	Smyth et al., 1989
						73.4	36.7	24	2	Van Tuyl, 1997
36	L. leichtlinii Hook. f.	80.12	27.18	81.55	242.47	160.86	80.4284	24	2	Stewart, 1947
37	L. leichtlinii var. maximowiczii (Regel) Baker	88.368	26.2421	80.6216	196.267	121.32	60.6643	24	2	Noda, 1955
				80.71		64.96	32.48	24	2	This research
38	L. leucanthum (Baker) Baker	95.56	25.23	81.0722	231.95	151.62	75.8075	24	2	Stewart, 1947
				80.98		62.83	31.42	24	2	This research
						71.6	35.8	24	2	Van Tuyl, 1997
39	L. leucanthum var. centifolium (Stapf) Stearn					76.8952	38.4476	24	2	This research
						77.8659	38.9329	24	2	This research
						76.9622	38.4811	24	2	This research
						75.9446	37.9723	24	2	This research
						79.5929	39.7965	24	2	This research
						84.3324	42.1662	24	2	This research
40	L. longiflorum Thunb.	79.11	23.19	82.6513	239.57	158.3	79.1478	24	2	Stewart, 1947
		56.1778	21.7356	77.7746	95.5724	46.46	23.2295	24	2	Mehra and Kachroo, 1951
		64.51	24.69	81.2196	168.5	98.98	49.4949	24	2	Smyth et al., 1989
		63.74	19.68	80.7985	292.06	206.18	103.09	24	2	Lim et al., 2001
						77.02	38.5	24	2	Van Tuyl, 1997
41	L. mackliniae Sealy	63.07	19.54	81.5208	164.13	95.58	47.79	24	2	Smyth et al., 1989
42	L. maculatum Thunb.					81	40.5	24	2	Van Tuyl, 1997
43	L. martagon L.	77.88	21.46	81.9431	249.84	167.42	83.7061	24	2	Stewart, 1947
		76.31	23.73	80.9432	195.52	120.72	60.3566	24	2	Smyth et al., 1989
						93.2	46.6	24	2	Zonneveld et al., 2005
						83.71	41.86	24	2	Muratović et al., 2010
						81.37	40.69	24	2	Muratović et al., 2010
						91.55	45.78	24	2	Muratović et al., 2010
						74.38	37.19	24	2	Muratović et al., 2010
						80.77	40.39	24	2	Muratović et al., 2010
						82.17	41.09	24	2	Muratović et al., 2010
						78	39	24	2	Van Tuyl, 1997
44	L. martagon L. var. pilosiusculum Freyn*									This research
45	L. michauxii Poir.	72.35	17.85	80.5988	204.96	128.56	64.2751	24	2	Stewart, 1947
46	L. michiganense Farw.	93.69	20.07	84.4611	250.67	168.16	84.0772	24	2	Stewart, 1947
47	L. monadelphum M. Bieb.	83.07	21.08	80.925	210.94	133.58	66.7888	24	2	Stewart, 1947
						71.8	35.9	24	2	Van Tuyl, 1997
48	L. nepalense D. Don	68.05	23.08	81.1491	95.38	46.34	23.1671	24	2	Xie et al., 1992
		47.9844	21.792	76.978	144.959	80.98	40.4926	24	2	Mehra and Kachroo, 1951
						72.7	36.35	24	2	Van Tuyl, 1997
49	L. nobillissimum T.Markino					74.3	37.15	24	2	Van Tuyl, 1997
50	L. occidentale Purdy	102.61	20.01	85.4452	235.33	154.56	77.2847	24	2	Stewart, 1947
51	L. pardalinum Kellogg	112.89	19.69	85.6149	237.3	156.3	78.1489	24	2	Stewart, 1947
		103.2	17.56	85.087	229.82	149.76	74.8802	24	2	Stewart, 1947
		65.57	22.07	80.3841	180.21	108.28	54.1358	24	2	Smyth et al., 1989
						86.3	43.15	24	2	Van Tuyl, 1997
		103.9	21.6	84.4456	198.63	123.28	61.6407	24	2	Stewart, 1947
52	L. parryi S. Watson	107.03	18.48	85.1686	244.46	162.62	81.3102	24	2	Stewart, 1947
						96.3	48.15	24	2	Van Tuyl, 1997
53	L. pensylvanicum Ker-Gawl. (sub L. dauricum)	79.34	23.53	81.6131	221.51	142.58	71.2903	24	2	Stewart, 1947
54	L. philadelphicum L.	84.27	20	83.9245	192.23	118.02	59.0056	24	2	Stewart, 1947
55	L. polyphyllum D. Don	66.35	22.2	81.691	158.4	91.16	45.5774	24	2	Mehra and Sachdeva, 1979
56	L. pomponium L.	66.24	21.86	81.0472	169.79	70.26	35.13	24	2	Siljak-Yakovev et al., 2003
57	L. primulinum Baker					69.2773	34.6387	24	2	This research
						73.8896	36.9448	24	2	This research
						72.216	36.108	24	2	This research
						75.6032	37.8016	24	2	This research
						74.3515	37.1757	24	2	This research
						74.887	37.4435	24	2	This research
						74.7464	37.3732	24	2	This research
						75.1882	37.5941	24	2	This research
						76.0116	38.0058	24	2	This research
						64.2835	32.1418	24	2	This research
58	L. pumilum Delile	65.91	21.95	80.7866	150.07	84.82	42.4084	24	2	Marasek and Orlikowska, 2003
		63.82	23.94	78.9731	140.96	78.02	39.0094	24	2	Marasek and Orlikowska, 2003
		60.96	26.28	77.0886	129.37	69.58	34.7906	24	2	Marasek and Orlikowska, 2003
		66.57	31.77	79.2905	231.25	151	75.5024	24	2	Stewart, 1947
		77.23	23.74	80.1831	217.13	138.84	69.4161	24	2	Stewart, 1947
		69	24.02	80.8486	231.48	151.2	75.6026	24	2	Stewart, 1947
				82.08		72.93	36.47	24	2	This research
						75.86	37.93	24	2	This research
59	L. pyrenaicum Gouan	68.07	27.63	79.6395	154.49	67.74	33.87	24	2	Siljak-Yakovev et al., 2003
						65.6	32.8	24	2	Bennett et al., 1976
						73.05	36.53	24	2	Muratović et al., 2010
						74	37	24	2	Van Tuyl, 1997
60	L. regale E. H. Wilson	83.27	33.13	82.1338	222.36	143.32	71.6555	24	2	Stewart, 1947
		84.53	21.88	81.874	179.3	107.54	53.7715	24	2	Smyth et al., 1989
				80.16		68.13	34.07	24	2	This research
						70.8	35.4	24	2	Van Tuyl, 1997
61	L. rhodopaeum Delipavlov					80.2	40.1	24	2	Van Tuyl, 1997
62	L. rosthornii Diels			83.23		60.7089	30.3544	24	2	This research
						61.0168	30.5084	24	2	This research
						68.8757	34.4378	24	2	This research
						63.4534	31.7267	24	2	This research
						64.6115	32.3058	24	2	This research
						61.6594	30.8297	24	2	This research
						66.2248	33.1124	24	2	This research
						64.3571	32.1786	24	2	This research
63	L. rubellum Baker	58.66	24.91	78.456	267.36	183.26	91.6268	24	2	Lim et al., 2001
						75.85	37.93	24	2	Van Tuyl, 1997
64	L. sargentiae E. H. Wilson	88.71	23.29	82.2631	214.28	136.4	68.2033	24	2	Stewart, 1947
		91.96	23.42	82.7305	241.56	160.02	80.026	24	2	Stewart, 1947
				80.11		63.6	31.8	24	2	This research
65	L. souliei (Franch.) Sealy	88.79	22.15	81.8729	93.12	44.88	22.4377	24	2	Xie et al., 1992
66	L. speciosum Thunb.	90.97	29.34	81.3886	217.36	139.02	69.5142	24	2	Stewart, 1947
		89.83	23.28	82.2155	206.46	129.8	64.9033	24	2	Stewart, 1947
		84.23	27.96	80.3815	169.21	99.54	49.7733	24	2	Smyth et al., 1989
						75.21	37.61	24	2	Van Tuyl, 1997
67	L. sulphureum Baker	75.67	22.95	81.0277	190.47	116.58	58.286	24	2	Smyth et al., 1989
		83.35	20.73	82.6856	239.14	157.92	78.9583	24	2	Stewart, 1947
				80.79		62.06	31.03	24	2	This research
68	L. superbum L.	80.47	20.64	83.2547	235.91	155.08	77.5389	24	2	Stewart, 1947
		78.19	24.37	82.687	247.97	165.74	82.8713	24	2	Stewart, 1947
69	L. taliense Franch.	91.68	22.45	83.0353	91.72	43.98	21.9889	24	2	Xie et al., 1992
				81.32		66.81	33.41	24	2	This research
70	L. tsingtauense Gilg.	79.85	24.62	80.7609	224.96	145.56	72.7754	24	2	Stewart, 1947
		77.92	25.2	81.0636	231.3	151.04	75.5242	24	2	Stewart, 1947
		77.55	25.03	80.4204	187.15	113.86	56.9347	24	2	Smyth et al., 1989
				81.35		79.98	39.99	24	2	This research
71	L. wallichianum Schult. & Schult. f.	81.3033	21.6651	81.0683	153	87.04	43.5165	24	2	Mehra and Kachroo, 1951
72	L. wardii Stapf	80.8	23.21	82.0897	186.41	113.26	56.6346	24	2	Stewart, 1947
73	L. wilsonii Leichtlin					83.1	41.55	24	2	Van Tuyl, 1997
74	N. aperta (Franch.) W. W. Sm. & W. E. Evans	74.29	24.75	80.6885	95.28	46.26	23.1347	24	2	Xie et al., 1992
75	N. basilissa Farrer	50.19	33.77	81.7576	96.04	46.76	23.3812	24	2	Xie et al., 1992
		66.9	24.19	82.085	95.116	46.16	23.0816	24	2	Xie et al., 1992
76	N. farreri (W. E. Evans) Cox	75.21	26.42	81.9581	93.56	45.16	22.5793	24	2	Xie et al., 1992
77	N. meleagrina Franch.	84.88	22.85	82.6198	94.36	45.68	22.8372	24	2	Xie et al., 1992
		49.28	20.59	78.1982	111	56.72	28.362	24	2	Wang et al., 1993
78	N. pardanthina Franch.	51.23	19.48	78.8173	113.3	58.3	29.1487	24	2	Wang et al., 1993
		88.14	25.16	82.4289	103.19	51.46	25.7316	24	2	Xie et al., 1992
		72.13	23.02	80.7936	94.76	45.94	22.9664	24	2	Xie et al., 1992
79	N. sauluensis Balf. f.	54.49	19.47	77.3102	109.3	55.56	27.784	24	2	Wang et al., 1993
80	Notholirion bulbuliferum Stearn	45.55	21.06	77.1481	109.4	55.6359	27.8179	24	2	Wang et al., 1993
81	Cardiocrinum gigantum (wall.) Makino	80.65	27.85	80.0143	97.72	47.8568	23.9284	24	2	Shang et al., 1992
		86.86	29.46	81.6818	94.66	45.8682	22.9341	24	2	Xie et al., 1992
						58.29	29.15	24	2	This research
CVCI: diversity in centromeric index CVCL: variation in chromosome lengths AsK%: karyotype asymmetry index HCL: the haploid chromosome length 2C: the nuclear DNA content 1Cx: monoploid genome size
References Bennett, M.D., and Smith, J. (1976). Nuclear DNA amounts in angiosperms. Philosophical Transactions of the Royal Society of London B: Biological Sciences 274(933), 227-274. Li, W., Zhijian, G., and Xun, G. (1993). A cytological study of fifteen species in six genera of Liliaceae from Yunnan [China]. Acta Phytotaxonomica Sinica. Lim, K.-B., Wennekes, J., Jong, J.H.d., Jacobsen, E., and …
