# Supplementary material for: Genome Size Diversity in Lilium (Liliaceae) Is Correlated with Karyotype and Environmental Traits
Source: Front Plant Sci. 2017 Jul 26;8:1303. doi: 10.3389/fpls.2017.01303 (PMC5526928; doi:10.3389/fpls.2017.01303)
Supplement: Supplementary file 2 [file Table2.XLSX]

## Sheet: sheet1
Table S2. Genome sizes, karyotype features and environmental traits of Lilium.
No.	Taxa	2C± SD	1Cx± SD	CVCI ± SD	CVCL± SD	AsK%± SD	HCL± SD	Annual temperature (℃)	Annual precipitation (mm)	Altitude	Geographical distribution	2n	Ploidy level
1	L. amabile Palib.	105.85±27.89	52.93±13.95	80.03±3.29	23.01±1.49	81.25±0.82	201.26±31.98	11.6	678	1	1	24	2
2	L. amoenum Wilson ex Sealy									4	1	24	2
3	L. auratum Lindl.	110.88±20.36	55.44±10.18	85.62±0.7	25.61±1.08	82.05±0.49	193.81±15.04	15.77	1399.38	2	1	24	2
4	L. bakerianum Collett & Hemsl.	65.04	32.52	49.17	22.34	76.42	123	18.5	732.4	4	2	24	2
5	L. bakerianum Coll et Hemsl var. rubrum Stearn	59.17±4.80	29.59±2.40					13.5	966.4	4	2	24	2
6	L. bakerianum Coll. et Hemsl. var. delavayi (Franch.) Wilson							13.5	966.4	4	2	24	2
7	L. bosniacum (Beck) Fritsch	67.84±0.13	33.93±0.06	80.84	23.36	82.16	174.08	10.32	1146.33	2	3	24	2
8	L. brownii F. E. Br.	62.48±18.07	31.24±9.04	87.65	27.66	80.9±1.27	92.4	10.45	1131.45	2	2	24	2
9	L. bulbiferum L.	82	41							2	3	24	2
10	L. callosum Siebold & Zucc.	131.07	65.54	83.15	21.86	82.12	207.97	14.5	1412.45	1	1	24	2
11	L. canadense L.	111.64±18.2	55.82±9.10	83.96±16.04	22.33±0.30	81.56±1.54	205.13±10.26	13.79	1132.75	1	4	24	2
12	L. candidum L.	89.19±24.19	44.71±12.04	79.32±4.88	18.42±0.51	82.92±1.12	164.76±36.92	10.58	629.46	1	3	24	2
13	L. carniolicum Bernh.	66.58±2.05	33.29±1.03	77.8±13.77	25.24±3.68	81.57±2.59	137.24±16.88	10.39	788.65	1	3	24	2
14	L. catesbaei Walter	139.55	69.77	79.7	19.1	81.59	217.97	21.56	1348.06	1	4	24	2
15	L. cattaniae Visiani	86.45±1.51	43.23±0.76					11.66	1092.5	2	3	24	2
16	L. cernuum Komar.	79.82±3.68	39.91±1.84			81.87		9.83	723.8	1	1	24	2
17	L. chalcedonicum L.	77.9	38.95					15.75	578.47	2	3	24	2
18	L. columbianum Leichtlin	167.88	83.94	97.44	19.91	84.94	250.36	11.47	62.56	2	4	24	2
19	L. concolor Salisb.	126.29±24.33	63.14±12.17	79.84±2.02	21.64±1.44	80.27±0.77	213.57±19.45	7.94	786.8	1	1	24	2
20	L. concolor Salisb. var. pulchellum (Fisch.) Regel	64.51±2.08	32.26±1.04			80.63		6.65	791.2	1	1	24	2
21	L. davidii Duch.	107.39±32.97	53.7±16.48	75.38	21.34	81.29±0.41	234.61	14.7	1009.57	2	2	24	2
22	L. davidii var. willmottiae (E. H. Wilson) Raffill	79.18±1.65	39.59±0.82			79.89		13.5	966.4	3	2	24	2
23	L. dauricum Ker Gawler	85.42±8.62	42.71±4.31			80.71		7.34	791.2	1	1	24	2
24	L. distichum Nakai et Kamibayashi	92.92±13.03	46.46±6.51			78.49		7.65	784.8	1	1	24	2
25	L. duchartrei Franch	99.92±37.98	49.96±18.99	80.62	28.49	81.96±0.92	216.03	6.55	1000	4	2	24	2
26	L. fargesii Franch.	73.39±5.04	36.70±2.52					13.5	669.1	4	2	24	2
27	L. formosanum Wallace	90.82±32.38	45.41±16.19	63.5±11.43	27.71±5.77	80.57±1.43	171.75±52.95	22.93	2083.95	2	1	24	2
28	L. grayi S. Watson	168.58	84.29	79	18.7	82.37	251.14	14.65	93.76	2	4	24	2
29	L. hansonii Leichtlin	101.02±17.22	50.51±8.61	70.39	22.62	79.55	192.5	12.4	1383.4	2	1	24	2
30	L. henrici Franch.	68.2	34.01	48.52	15.05	77.67	127.2	14.8	1964.2	4	2	24	2
31	L. henryi Baker	90.01±28.15	45±14.07	82.69±10.98	24.84±2.50	82.35±1.45	166.31±33.91	7.84	1446.8	2	2	24	2
32	L. jankae A. Kerner	69.07	34.54					11.22	577.67	3	3	24	2
33	L. japonicum Thunb.	141.02	70.51	86.26	22	81.86	219.7	14.62	1399.4	2	1	24	2
34	L. lancifolium Thunb.	126.46±16.16	42.15±5.38	80.68	22.47	82.81±0.15	169.01	12.12	1398.4	2	1	36	3
35	L. lankongense Franch.	86.60±13.20	43.3±6.60	64.33	23.33	81.28	169.53	13.4	956.25	4	2	24	2
36	L. leichtlinii Hook. f.	160.86	80.43	80.12	27.18	81.55	242.47	10.48	1401.9	2	1	24	2
37	L. leichtlinii var. maximowiczii (Regel) Baker	93.14±28.18	46.57±14.09	88.37	26.24	80.67±0.04	196.27	6.65	791.2	1	1	24	2
38	L. leucanthum (Baker) Baker	95.35±39.95	47.68±19.97	95.56	25.23	81.03±0.05	231.95	8.63	1514.1	2	2	24	2
39	L. leucanthum var. centifolium (Stapf) Stearn	78.60±2.80	39.30±1.40					17.4	1094	3	2	24	2
40	L. longiflorum Thunb.	117.39±57.54	58.69±28.77	65.88±8.3	22.32±1.85	80.61±1.78	198.93±74.05	17.23	1612.5	1	1	24	2
41	L. mackliniae Sealy	95.58	47.79	63.07	19.54	81.52	164.13	21.24	2210.53	3	2	24	2
42	L. maculatum Thunb.	81	40.5					14.49	1296.53	2	1	24	2
43	L. martagon L.	95.33±27.04	47.67±13.52	77.1±0.79	22.6±1.14	81.44±0.5	222.68±27.16	12.37	904.3	2	3	24	2
44	L. martagon L. var. pilosiusculum Freyn									2	1	24	2
45	L. michauxii Poir.	128.56	64.28	72.35	17.85	80.6	204.96	17.85	1255.44	1	4	24	2
46	L. michiganense Farw.	168.16	84.08	93.69	20.07	84.46	250.67	7.69	806.3	2	4	24	2
47	L. monadelphum M. Bieb.	102.69±30.89	51.34±15.44	83.07	21.08	80.92	210.94	10.95	556.6	2	3	24	2
48	L. nepalense D. Don	66.67±14.77	33.34±7.39	58.02±10.03	22.44±0.64	79.06±2.09	120.17±24.79	14.2	1240.5	4	2	24	2
49	L. nobillissimum T.Markino	74.3	37.15					21.4	2040.9	1	1	24	2
50	L. occidentale Purdy	154.56	77.28	102.61	20.01	85.45	235.33	14.16	963.16	1	4	24	2
51	L. pardalinum Kellogg	124.78±25.97	62.39±12.99	96.39±18.2	20.23±1.78	83.88±2.06	211.49±23.16	13.66	634.86	1	4	24	2
52	L. parryi S. Watson	129.46±33.16	64.73±16.58	107.03	18.48	85.17	244.46	19.88	319.32	3	4	24	2
53	L. pensylvanicum Ker-Gawl. (sub L. dauricum)	142.58	71.29	79.34	23.53	81.61	221.51	1.63	539.8	1	1	24	2
54	L. philadelphicum L.	118.02	59.01	84.27	20	83.92	192.23	8.22	729.81	2	4	24	2
55	L. polyphyllum D. Don	91.15	45.58	66.35	22.2	81.69	158.4			4	2	24	2
56	L. pomponium L.	70.26±0.94	35.13	66.24	21.86	81.05	169.79	14.07	750.14	2	3	24	2
57	L. primulinum Baker	73.05±3.47	36.53±1.73					15.1	1199.7	4	2	24	2
58	L. pumilum Delile	102.78±34.68	51.39±17.34	67.25±5.10	25.28±3.16	79.89±1.50	183.38±43.91	8.9	662	2	1	24	2
59	L. pyrenaicum Gouan	70.10±3.53	35.05±1.76	68.07	27.63	79.64	154.49	12.96	646.12	2	3	24	2
60	L. regale E. H. Wilson	97.45±30.72	48.72±15.36	83.9±0.63	27.51±5.63	81.39±0.88	200.83±21.53	11.25	747.25	2	2	24	2
61	L. rhodopaeum Delipavlov	80.2	40.1					12.98	476.95	2	3	24	2
62	L. rosthornii Diels	63.86±2.61	31.93±1.31			83.23		11.5	1504.65	2	2	24	2
63	L. rubellum Baker	129.56±53.7	64.78±26.85	58.66	24.91	78.46	267.36	14.36	1488.95	2	1	24	2
64	L. sargentiae E. H. Wilson	120.01±41.03	60.01±20.52	90.34±1.63	23.36±0.07	81.7±1.14	227.92±13.64	8.3	1395.5	2	2	24	2
65	L. souliei (Franch.) Sealy	44.88	22.44	88.79	22.15	81.87	93.12			2	2	24	2
66	L. speciosum Thunb.	110.89±25.25	55.45±12.63	88.34±2.95	26.86±2.59	81.33±0.75	197.68±20.61	18.95	1826.7	2	1	24	2
67	L. sulphureum Baker	112.19±39.26	56.09±19.63	79.51±3.84	21.84±1.11	81.5±0.84	214.81±24.33	15.8	1074.85	2	2	24	2
68	L. superbum L.	160.41±5.33	80.21±2.67	79.33±1.14	22.51±1.86	82.97±0.28	241.94±6.03	9.84	961.73	2	4	24	2
69	L. taliense Franch.	55.40±11.42	27.7±5.71	91.68	22.45	82.18±0.86	91.72	5.8	849.8	4	2	24	2
70	L. tsingtauense Gilg.	122.61±28.41	61.31±14.21	78.44±1.01	24.95±0.24	80.90±0.35	214.47±19.49	13.4	639.4	1	1	24	2
71	L. wallichianum Schult. & Schult. f.	87.04	43.52	81.3	21.67	81.07	153			2	2	24	2
72	L. wardii Stapf	113.26	56.63	80.8	23.21	82.09	186.41	8.5	900	4	2	24	2
73	L. wilsonii Leichtlin	83.1	41.55					14.49	1296.53	1	1	24	2
74	N. aperta (Franch.) W. W. Sm. & W. E. Evans	46.26	23.13	74.29	24.75	80.69	95.28	5.4	617.6	4	2	24	2
75	N. basilissa Farrer	46.46±0.30	23.23±0.15	58.55±8.35	28.98±4.79	81.92±0.16	95.58±0.46	17	1392	4	2	24	2
76	N. farreri (W. E. Evans) Cox	45.16	22.58	75.21	26.42	81.96	93.56	15.1	1199.7	4	2	24	2
77	N. meleagrina Franch.	51.20±5.52	25.6±2.76	67.08±17.8	21.72±1.13	80.41±2.21	102.68±8.32	14.8	1964.2	4	2	24	2
78	N. pardanthina Franch.	51.90±5.06	25.95±2.53	70.5±15.11	22.55±2.34	80.68±1.48	103.75±7.58	15.1	1078	4	2	24	2
79	N. saluenensis Balf. f.	55.56	27.78	54.49	19.47	77.31	109.3	10.1	1292.1	4	2	24	2
80	Notholirion bulbuliferum Stearn	55.64	27.82	45.55	21.06	77.15	109.4	5.4	620	4	2	24	2
81	Cardiocrinum gigantum (wall.) Makino	50.67±5.45	25.34±2.73	83.76±3.11	28.66±0.81	80.85±0.83	96.19±1.53	13.1	1268.9	2	2	24	2
2C: the nuclear DNA content 1Cx: monoploid genome size CVCI: diversity in centromeric index CVCL: variation in chromosome lengths AsK%: karyotype asymmetry index HCL: the haploid chromosome length Altitude: 1. 0 - 800 m, 2. 800 - 1600 m, 3. 1600 - 2400 m, 4. more than 2400 m. Geographical distribution: 1. Far East Asia, 2. Hengduan Mountains and Himalayas, 3. Europe and West Asia, 4. North Americ…
