# Supplementary material for: Genome Size Diversity in Lilium (Liliaceae) Is Correlated with Karyotype and Environmental Traits
Source: Front Plant Sci. 2017 Jul 26;8:1303. doi: 10.3389/fpls.2017.01303 (PMC5526928; doi:10.3389/fpls.2017.01303)
Supplement: Supplementary file 3 [file Table3.XLSX]

## Sheet: Sheet1
Table S3. Origin, habitat and voucher number of Lilium (including Cardiocrinum) species of our collections
No.	Species	Section (Comber)	Habitat, altitude	Collection sites	Collector, voucher	Genbank accession No
1	Lilium distichumNakai et Kamibayashi	Martagon	Understory, 450m	Xinbin, Fushun, Liaoning Province	Y. P. Du, PE	KC020198
2	L. martagon Linn. var. pilosiusculum Freyn	Martagon	Thicket slope, 895m	Yili, Xinjiang Province	G. X. Jia, KUN	KC020199
3	L. tsingtauense Gilg	Martagon	Thicket slope, 650m	Mount Laoshan, Tsingtao, Shandong Province	G. X. Jia, PE	KC020200
4	L. brownii F. E. Brown ex Miellez	Archelirion	Forest margin, 693m	Yuanling, Huaihua, Hunan Province	Z. X. Wang, PE	KC020203
5	L. lophophorum (Bur. et Franch.) Franch.	Lophophorum	Alpine slope, 3720m	Jade Dragon Snow Mountain, Lijiang, Yunnan Province	Z. X. Wang, PE	KC020204
6	L. davidii Duchartre ex Elwes	Sinomartagon	Thicket slope, 1535m	Zigui, Yichang, Hubei Province	Y. P. Du, PE	KC020205
7	L. davidii var. willmottiae (E. H. Wilson) Raffill	Sinomartagon	Forest margin, 1413m	Maiji Mountain, Tianshui, Gansu Province	Z. X. Wang, PE	KC020207
8	L. duchartrei Franch.	Sinomartagon	Grass slope, 2859m	Dong la Mountain, Baoxing, Sichuan Province	Y. P. Du, PE	KC020209
9	L. rosthornii Diels	Sinomartagon	Forest margins by streams, 396m	Jie mu xi, Huaihua, Hunan Province	Y. P. Du, PE	KC020210
10	L. henryi Baker	Sinomartagon	Cliff thicket slop, 1552m	Dalaoling, Yichang, Hubei Province	Y. P. Du, PE	KC020212
11	L. lancifolium Thunb.	Sinomartagon	Forest margins, 460m	Liaozhong, Shenyang, Liaoning Province	Z. X. Wang, PE	KC020214
12	L. leichtlinii Hook.f. var. maximowiczii (Regel) Baker	Sinomartagon	Forest margins, 387m	Xinbin, Fushun, Liaoning Province	Y. P. Du, PE	KC020217
13	L. callosum Sieb. et Zucc.	Sinomartagon	Thicket slop, 565m	Funiu Mountain, Dengfeng, Henan Province	Y. P. Du, PE	KC020218
14	L. cernuum Komar.	Sinomartagon	Thicket slop, 715m	Qingyuan, Fushun, Liaoning Province	Y. P. Du, PE	KC020219
15	L. concolor Salisb. var. pulchellum (Fisch.) Regel	Sinomartagon	Thicket slop, 331m	Xinbin, Fushun, Liaoning Province	Y. P. Du, PE	KC020220
16	L. pumilum DC.	Sinomartagon	Thicket slop, 740m	Tongliao, Inner Mongolia	Y. P. Du, PE	KC020221
17	L. pumilum DC.	Sinomartagon	Thicket slop, 672m	Foping, Hanzhong, Shaanxi Province	Y. P. Du, PE	KC020222
18	L. amabile Palibin	Sinomartagon	Thicket slop, 450m	Dandong Liaoning Province	G.X. Jia, PE
19	L. amoenum Wilson ex Sealy	Sinomartagon	Alpine grass slope, 2734m	Yufengsi, Lijiang, Yunnan Province	Y. P. Du, PE	KC020223
20	L. bakerianum Coll. et Hemsl	Sinomartagon	Thicket slop, 1757m	Chenghai, Yongsheng, Yunnan Province	Y. P. Du, PE	KC020224
21	L. bakerianum Coll. et Hemsl. var. delavayi (Franch.) Wilson	Sinomartagon	Understory, 2688m	Yufengsi, Lijiang, Yunnan Province	Y. P. Du, PE	KC020225
22	L. bakerianum Coll et Hemsl var rubrum Stearn	Sinomartagon	Thicket slop, 3137m	Heqing, Yunnan	Y. P. Du, PE
23	L. primulinum Baker	Sinomartagon	Thicket slop, 2982m	Lijiang, Yunnan	Y. P. Du, PE
24	L. fargesii Franch.	Sinomartagon	Bamboo thicket, 2410 m	Jialing River Source Area, Baoji, Shaanxi Province	Z. X. Wang, PE	KC020226
25	L. taliense Franch.	Sinomartagon	Thicket slop, 3191m	Xiaozhongdian, Yunnan Province	Y. P. Du, PE	KC020227
26	L. wardii Stapf ex Stearn	Sinomartagon	Forest margins, 2817m	Bomi, Xizang Autonomos Region	Y. P. Du, PE	KC020229
27	L. leucanthum (Baker) Baker	Leucolirion	Thicket slop, 918m	Muyu, Shennongjia, Hubei Province	Y. P. Du, PE	KC020231
28	L. leucanthum var. centifolium (Stapf) Stearn	Leucolirion	Thicket slop, 2500m	Lijiang, Yunnan	Y. P. Du, PE
29	L. regale Wilson	Leucolirion	Thicket slop, 1904m	Maoxian, Sichuan Province	Y. P. Du, PE	KC020232
30	L. sargentiae Wilson	Leucolirion	Thicket slop, 1930m	Baoxing, Sichuan Province	Z. X. Wang, PE	KC020234
31	L. sulphureum Baker apud Hook. f.	Leucolirion	Thicket slop, 1560m	Baoshan, Yunnan, Province	G. X. Jia, PE	KC020236
32	L. formosanum Wallace	Leucolirion	Thicket slop, 1210m	Taiwan Province	Y. P. Du, PE	KC020237
33	L. longiflorum Thunb.	Leucolirion	Rocky slope, 650m	Taiwan Province	G. X. Jia, PE	KC020238
34	L. dauricum Ker-Gawl.	Sinomartagon	Forest margins, 375m	Hemu Mountain, Fushun, Liaoning Province	Y. P. Du, PE	KC020239
35	Nomocharis saluenensis (Balf. F.) Liang	Nomocharis	Alpine grass slope, 3503m	Pudacuo, Diqing, Yunnan Province	Z. X. Wang, PE	KC020241
36	Cardiocrinum giganteum (Wall.) Makino	Outgroup	Forest margins by streams, 1109m	Foping, Hanzhong, Shaanxi Province	Y. P. Du, PE	KC020242
